# Supplementary material for: Clinical and Hormonal Determinants of Propofol Requirement During Oocyte Pick-Up: A Prospective Observational Study
Source: J Clin Med. 2026 Jun 1;15(11):4280. doi: 10.3390/jcm15114280 (PMC13258623; doi:10.3390/jcm15114280)
Supplement: Supplementary file 1 [file jcm-15-04280-s001.zip]

Archive with 1 entries (1 files):
- jcm-4335483-supplementary.pdf
